# Supplementary material for: Dietary Minerals and Incident Cardiovascular Outcomes among Never-Smokers in a Danish Case–Cohort Study
Source: Int J Environ Res Public Health. 2024 Jul 17;21(7):932. doi: 10.3390/ijerph21070932 (PMC11277515; doi:10.3390/ijerph21070932)
Supplement: Supplementary file 1 [file ijerph-21-00932-s001.zip]

Archive with 1 entries (1 files):
- ijerph-3068104-supplementary.pdf
